# Supplementary material for: Evaluating the Robustness of Biomarkers of Dairy Food Intake in a Free-Living Population Using Single- and Multi-Marker Approaches
Source: Metabolites. 2021 Jun 17;11(6):395. doi: 10.3390/metabo11060395 (PMC8235731; doi:10.3390/metabo11060395)
Supplement: Supplementary file 1 [file metabolites-11-00395-s001.zip]

Archive with 1 entries (1 files):
- metabolites-1228961-supplementary.pdf
